# Supplementary material for: Discovery of Hydrazineyl Amide Derivative of Pseudolaric Acid B for Reprogramming Tumor-Associated Macrophages Against Tumor Growth
Source: Molecules. 2025 May 8;30(10):2088. doi: 10.3390/molecules30102088 (PMC12114375; doi:10.3390/molecules30102088)
Supplement: Supplementary file 1 [file molecules-30-02088-s001.zip]

Archive with 1 entries (1 files):
- molecules-3530088-supplementary.pdf
